# Supplementary material for: Characterization and Quantification of Capsaicinoids and Phenolic Compounds in Two Types of Chili Olive Oils, Using HPLC/MS
Source: Foods. 2022 Jul 28;11(15):2256. doi: 10.3390/foods11152256 (PMC9367771; doi:10.3390/foods11152256)
Supplement: Supplementary file 1 [file foods-11-02256-s001.zip]

Archive with 1 entries (1 files):
- foods-1831748-supplementary.pdf
